# Supplementary material for: Structure–Activity Relationship Studies of Tetracyclic Pyrrolocarbazoles Inhibiting Heterotetrameric Protein Kinase CK2
Source: Molecules. 2024 Dec 27;30(1):63. doi: 10.3390/molecules30010063 (PMC11722180; doi:10.3390/molecules30010063)
Supplement: Supplementary file 1 [file molecules-30-00063-s001.zip]

Archive with 1 entries (1 files):
- molecules-3358620-supplementary.pdf
